# Supplementary material for: A Microscale Platform for the Comprehensive Analysis of Bacterial Translation Initiation
Source: Int J Mol Sci. 2026 May 29;27(11):4953. doi: 10.3390/ijms27114953 (PMC13257055; doi:10.3390/ijms27114953)
Supplement: Supplementary file 1 [file ijms-27-04953-s001.zip]

Archive with 1 entries (1 files):
- ijms-4307261-supplementary.pdf
